# Supplementary material for: Bystander-witnessed cardiopulmonary resuscitation by nonfamily is associated with neurologically favorable survival after out-of-hospital cardiac arrest in Miyazaki City District
Source: PLoS One. 2022 Oct 21;17(10):e0276574. doi: 10.1371/journal.pone.0276574 (PMC9586377; doi:10.1371/journal.pone.0276574)
Supplement: S3 Table — (XLSX) [file pone.0276574.s004.xlsx]

## Sheet: Miyazaki city district
S3-1 Table. EMS transport time in Miyazaki city district
	0 - 10 minutes	10 - 19 minutes	20 - 29 minutes	30 - 59 minutes	60 - 119 minutes	120 minutes -	Sum
2015	4	749	4127	8279	707	8	13874
2016	4	636	3920	8865	818	9	14252
2017	3	562	3962	9492	806	14	14839
2018	1	440	3748	10164	840	12	15205
2019	3	580	3924	10321	921	12	15761
Sum	15	2967	19681	47121	4092	55	73931

## Sheet: All Japan
S3-2 Table. EMS transport time in all Japan
	2015						2016						2017						2018						2019						Total sum (5 years)							Percentage (5 years)
Prefecture	0 - 10 minutes	10 - 19 minutes	20 - 29 minutes	30 - 59 minutes	60 - 119 minutes	120 minutes -	0 - 10 minutes	10 - 19 minutes	20 - 29 minutes	30 - 59 minutes	60 - 119 minutes	120 minutes -	0 - 10 minutes	10 - 19 minutes	20 - 29 minutes	30 - 59 minutes	60 - 119 minutes	120 minutes -	0 - 10 minutes	10 - 19 minutes	20 - 29 minutes	30 - 59 minutes	60 - 119 minutes	120 minutes -	0 - 10 minutes	10 - 19 minutes	20 - 29 minutes	30 - 59 minutes	60 - 119 minutes	120 minutes -	0 - 10 minutes	10 - 19 minutes	20 - 29 minutes	30 - 59 minutes	60 - 119 minutes	120 minutes -	Sum total	0 - 10 minutes	10 - 19 minutes	20 - 29 minutes	30 - 59 minutes	60 - 119 minutes	120 minutes -
Hokkaido	111	13095	64524	121488	16913	1385	82	11651	63571	128556	18642	1527	90	10729	63584	133536	19464	1682	78	10805	66706	139296	20365	1762	55	10062	66958	143022	20919	1698	416	56342	325343	665898	96303	8054	1152356	0.0361	4.88929	28.2329	57.7858	8.35705	0.698916
Aomori	16	2130	14850	23993	2685	137	13	1880	13826	25287	2934	140	7	1602	13561	25739	3054	154	11	1609	13446	27208	3323	196	6	1527	12988	28003	3276	166	53	8748	68671	130230	15272	793	223767	0.0236854	3.90942	30.6886	58.1989	6.82496	0.354386
Iwate	6	1111	9226	29279	6423	388	10	1018	8988	29837	6549	436	8	801	8780	30815	6909	428	7	809	8840	32317	7060	452	10	821	8458	32555	6650	418	41	4560	44292	154803	33591	2122	239409	0.0171255	1.90469	18.5006	64.6605	14.0308	0.886349
Miyagi	12	2140	18804	58742	12361	484	13	2201	20183	61056	10520	315	16	2272	20734	62892	9973	298	21	2030	20365	66275	10625	284	23	1870	19336	68920	11439	305	85	10513	99422	317885	54918	1686	484509	0.0175435	2.16983	20.5202	65.6097	11.3348	0.347981
Akita	13	2189	12430	19370	2465	107	2	1911	12271	19932	2709	110	7	1669	12395	21109	2909	116	10	1618	12084	21800	3055	98	6	1794	11974	21610	2895	102	38	9181	61154	103821	14033	533	188760	0.0201314	4.86385	32.3978	55.0016	7.43431	0.282369
Yamagata	3	1250	11334	25513	2772	79	4	992	10617	26744	2929	73	0	893	10525	27029	3099	94	2	868	10899	28010	3401	97	0	751	10828	27655	3381	93	9	4754	54203	134951	15582	436	209935	0.00428704	2.26451	25.8189	64.2823	7.4223	0.207683
Fukushima	9	1279	13864	48403	10715	475	9	112	12472	48855	11472	522	8	1021	11848	50099	12487	543	6	929	11703	51352	13463	633	11	963	11949	51615	12905	608	43	4304	61836	250324	61042	2781	380330	0.011306	1.13165	16.2585	65.8176	16.0497	0.731207
Ibaragi	22	1900	21780	76347	12254	471	18	1523	19826	79705	13840	453	9	1517	20238	81731	14567	505	15	1515	20134	84678	15566	526	16	1350	19784	86484	15835	535	80	7805	101762	408945	72062	2490	593144	0.0134874	1.31587	17.1564	68.9453	12.1492	0.419797
Tochigi	10	1634	15274	46698	6945	249	13	1425	15183	48179	7123	234	6	1269	14512	49649	7481	253	9	1204	14298	52028	8517	273	4	1024	14061	52623	8229	236	42	6556	73328	249177	38295	1245	368643	0.0113931	1.77841	19.8913	67.593	10.3881	0.337725
Gunma	129	3954	24678	47436	4964	179	198	3891	24756	48240	5328	208	272	4254	25484	49431	5418	254	420	4365	25589	51837	5762	252	37	3677	24877	51664	5875	272	1056	20141	125384	248608	27347	1165	423701	0.249232	4.75359	29.5926	58.6753	6.45432	0.274958
Saitama	15	1831	39874	202829	37742	2156	15	1814	43323	214844	35508	1862	12	1713	42386	221232	37267	1877	10	1970	45188	226852	38033	1963	9	2221	48801	226492	36990	2043	61	9549	219572	1092249	185540	9901	1516872	0.00402143	0.629519	14.4753	72.0067	12.2318	0.652725
Chiba	14	2178	39711	189312	38587	1943	16	2087	39718	196324	37455	1567	12	1956	39200	202218	38806	1633	16	1865	38087	208229	43790	1822	21	1842	37307	213308	47173	2137	79	9928	194023	1009391	205811	9102	1428334	0.00553092	0.695076	13.5839	70.6691	14.4092	0.637246
Tokyo	3	797	35062	485100	149856	6565	7	656	31692	507169	150527	5763	5	608	33917	517249	146386	5209	7	630	34810	538538	151596	5530	5	700	39936	551393	139761	4879	27	3391	175417	2599449	738126	27946	3544356	0.000761774	0.0956732	4.94919	73.3405	20.8254	0.788465
Kanagawa	22	5106	80731	277850	29775	829	21	5084	83003	291588	29865	815	15	4627	85778	298346	28833	657	22	4809	88104	313611	30384	682	19	4742	86477	321690	32213	691	99	24368	424093	1503085	151070	3674	2106389	0.00469999	1.15686	20.1337	71.3584	7.17199	0.174422
Niigata	6	1317	15290	58541	13582	398	12	1224	15358	59982	13822	390	10	1081	16372	61714	13370	431	6	1055	16002	62975	14968	565	10	1121	16567	62939	13895	532	44	5798	79589	306151	69637	2316	463535	0.00949227	1.25082	17.17	66.047	15.023	0.499639
Toyama	9	3594	16920	17015	639	21	11	3716	17665	17344	559	15	11	3564	18004	18339	584	25	8	3162	18368	20360	744	18	8	2940	18075	19976	617	20	47	16976	89032	93034	3143	99	202331	0.0232293	8.39021	44.0031	45.9811	1.5534	0.0489297
Ishikawa	7	2479	14925	19996	1204	66	11	2297	15522	20645	1225	44	8	2412	16330	20543	1253	48	3	2385	15702	22700	1540	71	5	2144	15682	22150	1279	63	34	11717	78161	106034	6501	292	202739	0.0167703	5.77935	38.5525	52.3007	3.20659	0.144028
Fukui	25	3308	10603	11912	856	19	31	3161	11018	12150	943	28	26	2843	11100	12856	991	23	12	2477	11004	14701	1428	59	14	2410	11130	14001	1027	31	108	14199	54855	65620	5245	160	140187	0.07704	10.1286	39.1299	46.8089	3.74143	0.114133
Yamanashi	5	1358	10785	21971	3170	181	14	1058	10429	22444	3275	189	10	981	10112	23893	3277	150	3	773	9227	24856	3692	204	5	541	8167	24999	4014	178	37	4711	48720	118163	17428	902	189961	0.0194777	2.47998	25.6474	62.2038	9.17451	0.474834
Nagano	7	2548	25389	53495	6691	186	9	2214	24682	56167	6896	204	10	2118	24183	57666	7391	288	6	2230	25419	58683	7568	241	2	2055	24758	58755	7863	269	34	11165	124431	284766	36409	1188	457993	0.00742369	2.43781	27.1688	62.1769	7.94968	0.259393
Gifu	18	5651	33234	37840	3112	129	21	5444	33801	39619	3316	107	16	5170	33636	41042	3252	138	16	5130	34571	43537	3700	166	12	4410	33498	44412	3587	145	83	25805	168740	206450	16967	685	418730	0.0198218	6.16268	40.298	49.3038	4.05201	0.16359
Shizuoka	20	3583	39260	94434	10089	467	13	3279	38371	94860	10316	432	7	2890	37329	101891	10948	512	9	2731	37556	106218	11905	511	6	2455	35940	105936	12306	474	55	14938	188456	503339	55564	2396	764748	0.00719191	1.95332	24.6429	65.8176	7.26566	0.313306
Aichi	56	13556	120578	162662	6183	227	74	13639	121530	166728	6115	211	73	13976	125834	169501	6107	233	74	16157	136079	174968	6157	245	26	16523	136304	173182	6458	256	303	73851	640325	847041	31020	1172	1593712	0.0190122	4.6339	40.1782	53.1489	1.9464	0.073539
Mie	46	3126	21622	51255	8177	265	27	2715	21844	52850	7836	219	29	3179	22851	53398	7713	231	45	3439	24791	57069	7941	200	28	3525	24748	55427	7955	207	175	15984	115856	269999	39622	1122	442758	0.039525	3.6101	26.1669	60.9812	8.94891	0.253412
Shiga	13	3330	21037	30951	1728	77	13	3160	21193	30874	1549	49	14	2890	21521	33419	1782	79	12	3456	22147	33973	1637	46	13	3568	23558	32330	1534	43	65	16404	109456	161547	8230	294	295996	0.0219598	5.54197	36.9789	54.5774	2.78044	0.0993257
Kyoto	15	7872	49960	62800	3724	100	21	7546	52164	62311	3655	81	7	5922	49616	68916	3972	123	11	6034	52369	70578	4506	187	7	6933	56350	66150	3796	81	61	34307	260459	330755	19653	572	645807	0.00944555	5.31227	40.3308	51.2158	3.04317	0.0885714
Osaka	88	17227	154193	276658	26196	1964	132	25431	173574	269177	21643	1466	64	19370	173722	288450	20594	1257	59	15834	175553	319280	22415	1218	41	16127	178704	322521	21979	1109	384	93989	855746	1476086	112827	7014	2546046	0.0150822	3.69157	33.6108	57.9756	4.43146	0.275486
Hyogo	59	8181	68609	143500	15550	482	59	8423	73335	148149	14894	397	57	8317	76086	153772	14780	400	70	8066	79407	162572	15549	378	42	7821	79078	162345	15280	354	287	40808	376515	770338	76053	2011	1266012	0.0226696	3.22335	29.7402	60.8476	6.00729	0.158845
Nara	9	1201	11207	39177	8929	718	6	1021	11863	42862	8093	530	8	1106	13015	44118	7112	413	4	1301	14560	46694	6602	343	5	1363	15618	47698	6237	307	32	5992	66263	220549	36973	2311	332120	0.00963507	1.80417	19.9515	66.4064	11.1324	0.695833
Wakayama	17	2751	15921	24451	3604	165	23	2335	15065	25703	3818	186	12	2194	14907	27284	3851	169	13	1733	13842	29622	4219	202	15	1570	13295	29608	3825	165	80	10583	73030	136668	19317	887	240565	0.033255	4.39923	30.3577	56.8113	8.02985	0.368715
Tottori	10	1351	7430	13352	1254	24	3	1518	7739	13912	1215	24	5	1383	8055	14312	1419	34	5	1486	8286	15026	1349	35	4	1311	8146	15055	1225	30	27	7049	39656	71657	6462	147	124998	0.0216003	5.63929	31.7253	57.3265	5.16968	0.117602
Shimane	12	2463	8887	13689	2399	60	4	2462	9123	14157	2434	64	6	2241	9474	14969	2543	42	6	2122	9685	15314	2673	73	6	2010	9640	15033	2512	54	34	11298	46809	73162	12561	293	144157	0.0235854	7.83729	32.4708	50.7516	8.71342	0.203251
Okayama	19	3061	22076	48985	5967	120	17	2715	22449	50860	5814	120	18	2773	24654	50415	6038	118	6	3100	26561	52248	6235	189	11	2924	25597	52008	6110	141	71	14573	121337	254516	30164	688	421349	0.0168506	3.45865	28.7973	60.405	7.15891	0.163285
Hiroshima	44	4841	29085	68159	10309	530	33	4373	28531	70166	10531	554	39	4012	28970	72919	11039	435	34	3612	27962	75382	11629	577	22	3654	27990	74276	10910	429	172	20492	142538	360902	54418	2525	581047	0.0296017	3.52674	24.5312	62.1124	9.36551	0.43456
Yamaguchi	16	3118	17598	35370	4506	135	18	2425	16814	37097	5040	115	16	2552	16250	36632	5147	98	10	2319	15628	38594	5603	122	4	2042	14611	38561	6055	141	64	12456	80901	186254	26351	611	306637	0.0208716	4.06213	26.3833	60.7409	8.59355	0.199258
Tokushima	13	2453	9912	16407	2195	84	15	2220	9667	17192	2588	98	12	2041	9518	17932	2706	94	9	1897	9317	18699	2914	133	19	1863	9272	18837	2925	107	68	10474	47686	89067	13328	516	161139	0.0421996	6.49998	29.5931	55.2734	8.27112	0.32022
Kagawa	53	3225	15201	23689	1872	52	37	2795	14027	24282	1961	59	37	2780	13865	25034	1881	47	28	2430	13543	26270	2200	53	13	2023	13161	26375	2029	49	168	13253	69797	125650	9943	260	219071	0.0766875	6.04964	31.8604	57.3558	4.53871	0.118683
Ehime	27	4204	22458	30580	4053	127	29	3782	21726	32623	4294	160	31	4216	21748	33626	4335	129	13	3940	22004	34917	4607	128	17	3658	21429	34741	4617	135	117	19800	109365	166487	21906	679	318354	0.0367515	6.21949	34.3533	52.2962	6.88102	0.213285
Kochi	10	1749	9463	21296	4014	167	8	1560	9498	22325	4043	174	8	1355	9253	23373	4103	166	8	1173	8458	24855	4698	176	5	1057	8139	24887	4730	153	39	6894	44811	116736	21588	836	190904	0.0204291	3.61124	23.4731	61.1491	11.3083	0.437916
Fukuoka	62	19197	104035	96951	3474	107	61	18124	103517	105247	3815	135	105	18858	104564	106727	3742	125	38	15835	103514	118076	4366	150	39	14252	101003	121136	4625	126	305	86266	516633	548137	20022	643	1172006	0.0260238	7.36054	44.0811	46.7691	1.70835	0.0548632
Saga	6	1266	8766	20091	1973	63	6	1148	8732	21097	2163	84	7	1018	8790	21569	2180	72	4	963	8892	21930	2054	74	3	889	9172	22178	2068	56	26	5284	44352	106865	10438	349	167314	0.0155396	3.15813	26.5082	63.8709	6.23857	0.20859
Nagasaki	51	3456	15030	34191	5058	75	29	2949	14938	36898	5270	131	41	2935	14896	37689	5400	101	35	2942	14884	38123	5996	120	22	2690	13994	38203	5916	92	178	14972	73742	185104	27640	519	302155	0.0589102	4.95507	24.4054	61.2613	9.14762	0.171766
Kumamoto	11	2170	20548	48857	5782	144	15	2140	20409	53912	6988	306	6	1838	18722	53628	6952	200	10	2507	21708	52616	6540	213	8	2716	23340	51286	6328	195	50	11371	104727	260299	32590	1058	410095	0.0121923	2.77277	25.5373	63.4729	7.94694	0.257989
Oita	44	4471	18070	21427	3913	112	29	4309	18813	22108	4308	90	34	4083	18769	23289	4224	88	23	3692	18561	24221	4426	65	17	3114	17768	25262	4469	118	147	19669	91981	116307	21340	473	249917	0.0588195	7.87021	36.8046	46.5383	8.53883	0.189263
Miyazaki	96	2248	10744	23155	3604	106	101	2187	10803	23926	3499	106	90	1922	10472	25069	3598	113	74	1634	10015	26285	3951	104	75	1682	10163	26732	4125	131	436	9673	52197	125167	18777	560	206810	0.210822	4.67724	25.2391	60.5227	9.07935	0.27078
Kagoshima	38	5513	21403	40137	6228	173	44	4806	21110	43090	6857	182	31	4070	21152	44403	6908	198	36	3903	20229	45639	7563	166	27	3641	20037	45973	8187	223	176	21933	103931	219242	35743	942	381967	0.0460773	5.74212	27.2094	57.3982	9.35761	0.246618
Okinawa	25	3835	26226	34206	1072	29	14	3684	28209	36294	1260	26	9	3689	29618	36913	1182	36	15	3069	28891	38140	1241	45	6	2813	28695	40561	1464	45	69	17090	141639	186114	6219	181	351312	0.0196407	4.86462	40.3172	52.9768	1.77022	0.0515212
